# Supplementary material for: Use of Mealworm (Tenebrio molitor) Flour as Meat Replacer in Dry Fermented Sausages
Source: Foods. 2025 Mar 17;14(6):1019. doi: 10.3390/foods14061019 (PMC11941666; doi:10.3390/foods14061019)
Supplement: Supplementary file 1 [file foods-14-01019-s001.zip]

Archive with 1 entries (1 files):
- foods-3465274-supplementary.pdf
